# Supplementary material for: Genomic Insights into Neglected Orthobunyaviruses: Molecular Characterization and Phylogenetic Analysis
Source: Viruses. 2025 Mar 13;17(3):406. doi: 10.3390/v17030406 (PMC11945402; doi:10.3390/v17030406)
Supplement: Supplementary file 1 [file viruses-17-00406-s001.zip]

Archive with 5 entries (5 files):
- Figure S1-3450473.png
- Table S1-3450473.pdf
- Table S2-3450473.xlsx
- Table S3-3450473.xlsx
- Table S4-3450473.xlsx
