# Supplementary material for: Genomic Insights into Neglected Orthobunyaviruses: Molecular Characterization and Phylogenetic Analysis
Source: Viruses. 2025 Mar 13;17(3):406. doi: 10.3390/v17030406 (PMC11945402; doi:10.3390/v17030406)
Supplement: Supplementary file 1 [file viruses-17-00406-s001.zip › Table S2-3450473.xlsx]

## Sheet: Sheet1
Virus	Strain	Days post inoculation
ILESHA	Dak HY 24	D4
	Dak Ar B2598	D5
	IP YS 190/65	D3
	DKA - HD 8796	D3
BWAMBA	Dak Ar D 40700	D4
	HB 3280	D5
	M459	D5/D6
	Dak ArD 24090	D4
	Dak H.Y 71	D4
SIMBU	Dak ArD 20316	D5
TANGA	H A 382	D7
	Ar A 25459	D7
SABO	Dak An Blondiaux	D3
SANGO	An 5077	D3
INGWAVUMA	Ib An 28558	D3
BOTAMBI	DakAr 5937	D4
M'POKO	6013	D4
