# Supplementary material for: Genomic Insights into Neglected Orthobunyaviruses: Molecular Characterization and Phylogenetic Analysis
Source: Viruses. 2025 Mar 13;17(3):406. doi: 10.3390/v17030406 (PMC11945402; doi:10.3390/v17030406)
Supplement: Supplementary file 1 [file viruses-17-00406-s001.zip › Table S3-3450473.xlsx]

## Sheet: Feuil1
Table S3
Class	Order	Family	Sub-Family	Genus	Species	Virus name	Strain	GenBank Accession Numbers
								Segment S	Segment M	Segment L
Bunyaviricete	Elliovirales	Cruliviridae		Lincruvirus	Lincruvirus europense	European shore crab virus 1	RA140848	MK861118	MK861117	MK861116
		Hantaviridae	Actantavirinae	Actinovirus	Actinovirus bernense	Bern perch virus	PAV/CH19	MN510771	MN510770	MN510769
			Agantavirinae	Agnathovirus	Agnathovirus eptatreti	Wēnlǐng hagfish virus	DHMMS25300	MG599954	MG599953	MG599952
				Orthohantavirus	Orthohantavirus seoulense	Seoul virus	GAN22/2021	OP946509	OP946510	OP946511
			Mammantavirinae		Orthohantavirus hantanense	Hantaan virus	Aa17-285	OR700537	OR700530	OR700523
			Repantavirinae	Reptillovirus	Reptillovirus hemidactyli	Hǎinán oriental lead-toed gecko virus	LPXYF84819	MG599942	MG599941	MG599940
		Peribunyaviridae		Gryffinivirus	Gryffinivirus alamedaense	Udune virus	CMS001_040_ALCO	MW434619	MW434618	MW434620
				Herbevirus	Herbevirus kibaleense	Kibale virus	P05/UG/2008	KF590575	KF590576	KF590577
				Khurdivirus	Khurdivirus volgaense	Khurdun virus	LEIV-Ast01-5	KF981635	KF981634	KF981633
				Lakivirus	Lakivirus lakamhaense	Lakamha virus	Palenque-C559-Mx-2008	MN092357	MN092356	MN092355
				Lambavirus	Lambavirus wisconsinense	largemouth bass bunyavirus	WVL16001-02A	MN119736	MN119735	MN119734
				Orthobunyavirus	Orthobunyavirus oropoucheense	Oropouche virus		AY237111	AF441119	AF484424
					Orthobunyavirus turlockense	Turlock virus	USA 847-32	MK896442	MK896443	MK896444
					Orthobunyavirus encephalitidis	California encephalitis virus	BFS 283	KX817314	KX817313	KX817312
				Pacuvirus	Pacuvirus chilibreense	Chilibre virus	VP-118D	MK330764	MK330763	MK330762
				Shangavirus	Shangavirus shuangaoense	Shuāngào insect virus 1	QSA02	KM817739	KM817714	KM817679
	Hareavirales	Arenaviridae		Antennavirus	Antennavirus salmonis	salmon pescarenavirus 1	G518	MK611984	MK611983	MK611982
				Hartmanivirus	Hartmanivirus helvetiae	Dante Muikkunen virus 1	F18-5	MH483026		MH778629
				Innmovirus	Innmovirus hailarense	Hailar virus	346R-750661	MW896847	MW896846	MW896845
				Mammarenavirus	Mammarenavirus lassaense	Lassa virus	Josiah	J04324		U73034
				Reptarenavirus	Reptarenavirus californiae	CAS virus	ATB	JQ717262		JQ717261
		Discoviridae		Orthodiscovirus	Orthodiscovirus oryzae	rice dwarf-associated bunya-like virus		ON366509	ON366508	ON366507
		Leishbuviridae		Shilevirus	Shilevirus leptomonadis	Leptomonas moramango virus	LepmorLBV1b	KX280014	KX280013	KX280012
		Mypoviridae		Hubavirus	Hubavirus myriapedis	Húběi myriapoda virus 5	GCM10499	KX884760	KX884759	KX884758
		Nairoviridae		Ocetevirus	Ocetevirus paratemnopterygis	red goblin roach virus 1	OKIAV321	MT153521	MT153362	MT153554
				Orthonairovirus	Orthonairovirus haemorrhagiae	Crimee-congo virus		NC005302	NC005300	NC005301
		Phenuiviridae		Phlebovirus	Phlebovirus riftense	Rift valler fever virus		NC014395	NC014396	NC014397
