# Supplementary material for: Genomic Insights into Neglected Orthobunyaviruses: Molecular Characterization and Phylogenetic Analysis
Source: Viruses. 2025 Mar 13;17(3):406. doi: 10.3390/v17030406 (PMC11945402; doi:10.3390/v17030406)
Supplement: Supplementary file 1 [file viruses-17-00406-s001.zip › Table S4-3450473.xlsx]

## Sheet: Feuil1
Table S4: Key metrics derived through Bioinformatics Analysis of viral Genomes
Virus Name	Strain Name	Segment	Mapped Reads	GC Content	SNPs	%id	Informative nucleotides	% Genome Called	Missing Bases	Coverage Depth
ILESHA	IPYS190	L	5713	31.1%	13	99.8 %	6775	99.96%	3	94.9345x
		M	2236	32.9%	3	99.93%	4352	1	0	52.9621x
		S	540	39.2%	4	99.58 %	968	1	1	55.5217x
	DKAHD8796	L	5874	28.8%	24	99.61%	6154	99.84%	10	94.0566x
		M	6313	32.6%	13	99.69%	4280	99.88%	5	168.364x
		S	432	39.4%	3	99.67%	926	92.33%	71	48.2635x
	DakHY24	L	14651	0.31	3	99.95%	6872	99.96 %	3	260.805x
		M	35261	32.6%	1	99.97%	4440	1	0	967.523x
		S	7631	0.39	2	99.79%	968	1	0	911.191x
	DakArB2598	L	293	0.27	2	99.96 %	5473	98.72%	70	5.55334x
		M	805	32.3%	7	99.84%	4416	99.98%	1	21.7665x
		S	448	38.5%	3	99.68%	954	1	1	52.37x
BWAMBA	M459	L	8965	18.9%	15	99.64%	4221	96.94%	129	144.138x
		M	826	0.253	8	99.76%	3472	99.76%	12	18.5213x
		S	882	35.2%	2	99.81%	1078	99.07%	10	86.0566x
	DakArD24090	L	7219	29.8%	194	97.1%	6698	1	0	110.067x
		M	3520	30.8%	103	97.55%	4216	99.81%	8	82.3014x
		S	3963	0.357	17	98.44 %	1096	99.73 %	3	394.123x
	DakHY71	L	2196	28.5%	195	0.9693	6371	98.95 %	67	33.6277x
		M	2598	30.5%	18	99.59%	4402	1	0	60.6709x
		S	1364	35.3%	17	98.41%	1070	1	0	120.463x
	DakArD40700	L	1971	30.9%	138	0.98	6934	1	0	33.9044x
		M	5614	31.1%	85	98.13%	4557	99.78%	10	142.944x
		S	5569	35.6%	14	98.72%	1096	1	0	550.53x
	HB3280	L	2382	29.5%	126	98.08 %	6563	98.81%	78	40.7733x
		M	1919	31.2%	77	98.26%	4434	99.86%	6	52.5312x
		S	1748	35.9%	1	99.9%	1040	1	0	197.055x
SIMBU	DakArD20316	L	6487	34.3%	4	99.94%	6826	99.97%	2	105.418x
		M	3588	0.34	1	99.97%	4373	99.98%	1	87.3979x
		S	2680	42.7%	2	99.76%	855	1	0	347.996x
TANGA	HA382	L	2448	33.1%	3	99.95 %	6868	99.91%	8	41.3114x
		M	1186	34.8%	2	99.95 %	4264	99.88%	5	31.4725x
		S	534	39.2%	0	1	948	100%	0	62.5148x
	ArA25459	L	1761	29.6%	8	99.86%	5739	99.56%	25	33.248x
		M	556	33.4%	4	99.89%	3965	97.55%	97	14.739x
		S	130	39.6%	1	99.87%	770	97.01%	24	15.8351
INGWAVUMA	IbAn28558	L	11286	0.36	136	97.98%	6741	99.93 %	5	191.864x
		M	9991	0.36	4	99.9%	4375	1	0	265.662x
		S	565	40.4%	30	96.89%	967	99.07%	10	57.2875x
M'POKO	6013	L	2534	37.3%	9	99.87%	7012	99.99%	1	42.2283x
		M	2969	37.5%	5	99.88%	4431	99.98%	1	79.03x
		S	2726	39.8%	1	99.9%	1068	99.81%	2	259.131x
SANGO	An 5077	L	12368	33.7%	139	97.95%	6800	99.97%	2	191.359x
		M	30592	32.9%	21	99.5%	4247	99.98%	1	780.846x
		S	844	43.3%	0	1	831	99.88%	1	104.662x
SABO	DakAnBlondiaux	L	3812	36.7%	4	99.94%	6796	99.94%	4	62.7281x
		M	9188	38.1%	22	99.48 %	4282	99.95%	4	244.355x
		S	1442	44.7%	12	98.65%	894	1	0	168.548x
BOTAMBI	DakAr5937	L	571	30%	12	99.78%	5702	98.88%	64	10.3559x
		M	2585	36.7%	3	99.91%	3399	99.5%	17	92.9373x
		S	603	39.6%	1	99.86%	752	95.88%	31	93.2168x
